# Supplementary material for: Evolution of the Swiss pork production systems and logistics: the impact on infectious disease resilience
Source: Sci Rep. 2025 Mar 6;15:7842. doi: 10.1038/s41598-025-92011-x (PMC11885825; doi:10.1038/s41598-025-92011-x)
Supplement: Supplementary file 2 — Supplementary Material 2 [file 41598_2025_92011_MOESM2_ESM.xlsx]

## Sheet: NFarms
Year	Number of farms	Lower 95% CI	Upper 95% CI
2014	5094
2015	5170
2016	5057
2017	4757
2018	4539
2019	4362
2020	4245	3937	4552
2021	4077	3698	4457
2022	3910	3456	4364
2023	3743	3213	4273
2024	3576	2969	4182
2025	3408	2725	4092

## Sheet: NSlaughters
Year	Number of slaughtered pigs	Lower 95% CI	Upper 95% CI
2014	2612998
2015	2636069
2016	2585185
2017	2542427
2018	2461850
2019	2369497
2020	2356379	2254599	2458159
2021	2305438	2179647	2431230
2022	2254498	2103986	2405009
2023	2203557	2027916	2379199
2024	2152617	1951588	2353645
2025	2101676	1875091	2328261

## Sheet: Ratio
Year	Ratio n. slaughtered pigs / n. farms	Lower 95% CI	Upper 95% CI
2014	513
2015	509.9
2016	511.2
2017	534.5
2018	542.4
2019	543.2
2020	555.1	540	572.7
2021	565.5	545.5	589.4
2022	576.6	551.1	608.8
2023	588.7	556.8	631.2
2024	602	562.8	657.3
2025	616.7	569	688.1

## Sheet: ICC_OCC
Year	Average weekly ICC and OCC	Lower 95% CI	Upper 95% CI
2014	0.23126
2015	0.23084
2016	0.23654
2017	0.248439
2018	0.248569
2019	0.264142
2020	0.266248	0.25454	0.277955
2021	0.272805	0.258335	0.287274
2022	0.279362	0.262049	0.296674
2023	0.285919	0.265715	0.306122
2024	0.292476	0.269352	0.315599
2025	0.299033	0.272969	0.325096
