# Supplementary material for: Evolution of the Swiss pork production systems and logistics: the impact on infectious disease resilience
Source: Sci Rep. 2025 Mar 6;15:7842. doi: 10.1038/s41598-025-92011-x (PMC11885825; doi:10.1038/s41598-025-92011-x)
Supplement: Supplementary file 3 — Supplementary Material 3 [file 41598_2025_92011_MOESM3_ESM.xlsx]

## Sheet: Dataset_S1
Cluster name	Year	Proportion (%)	N	Lower 95% CI	Upper 95% CI
Breed_10kg	2014	1.57048	80
Breed_10kg	2015	1.47002	76
Breed_10kg	2016	1.62151	82
Breed_10kg	2017	1.72378	82
Breed_10kg	2018	1.1236	51
Breed_10kg	2019	1.58184	69
Breed_10kg	2020	1.42144	60.3333	32.0809	88.5858
Breed_10kg	2021	1.38864	56.619	21.7016	91.5365
Breed_10kg	2022	1.35304	52.9048	11.1254	94.6841
Breed_10kg	2023	1.31425	49.1905	0.435408	97.9455
Breed_10kg	2024	1.27184	45.4762	0	101.278
Breed_10kg	2025	1.22527	41.7619	0	104.658
Breed_norepl	2014	5.10404	260
Breed_norepl	2015	5.33849	276
Breed_norepl	2016	5.61598	284
Breed_norepl	2017	6.6008	314
Breed_norepl	2018	7.13814	324
Breed_norepl	2019	8.36772	365
Breed_norepl	2020	8.80505	373.733	349.185	398.282
Breed_norepl	2021	9.65601	393.705	363.365	424.045
Breed_norepl	2022	10.5797	413.676	377.374	449.979
Breed_norepl	2023	11.586	433.648	391.284	476.011
Breed_norepl	2024	12.6864	453.619	405.132	502.106
Breed_norepl	2025	13.8948	473.59	418.94	528.241
Breed_repl	2014	20.4751	1043
Breed_repl	2015	18.7427	969
Breed_repl	2016	18.331	927
Breed_repl	2017	18.2258	867
Breed_repl	2018	17.8233	809
Breed_repl	2019	15.956	696
Breed_repl	2020	15.4944	657.667	604.896	710.438
Breed_repl	2021	14.5357	592.667	527.446	657.887
Breed_repl	2022	13.495	527.667	449.629	605.704
Breed_repl	2023	12.3614	462.667	371.6	553.734
Breed_repl	2024	11.1216	397.667	293.437	501.896
Breed_repl	2025	9.76023	332.667	215.187	450.147
Fat_10kg	2014	0.765607	39
Fat_10kg	2015	0.889749	46
Fat_10kg	2016	1.02828	52
Fat_10kg	2017	1.34539	64
Fat_10kg	2018	1.63032	74
Fat_10kg	2019	1.28381	56
Fat_10kg	2020	1.72614	73.2667	50.1186	96.4148
Fat_10kg	2021	1.92377	78.4381	49.8291	107.047
Fat_10kg	2022	2.13831	83.6095	49.3784	117.841
Fat_10kg	2023	2.37202	88.781	48.8344	128.727
Fat_10kg	2024	2.62758	93.9524	48.2321	139.673
Fat_10kg	2025	2.90823	99.1238	47.5911	150.656
Fat_hfreq	2014	16.2348	827
Fat_hfreq	2015	17.2921	894
Fat_hfreq	2016	18.3904	930
Fat_hfreq	2017	16.6702	793
Fat_hfreq	2018	16.7438	760
Fat_hfreq	2019	17.9963	785
Fat_hfreq	2020	17.8253	756.6	601.671	911.529
Fat_hfreq	2021	18.0315	735.2	543.722	926.678
Fat_hfreq	2022	18.2554	713.8	484.693	942.907
Fat_hfreq	2023	18.4993	692.4	425.041	959.759
Fat_hfreq	2024	18.766	671	364.997	977.003
Fat_hfreq	2025	19.0588	649.6	304.695	994.505
Fat_lfreq	2014	49.7448	2534
Fat_lfreq	2015	49.6712	2568
Fat_lfreq	2016	48.1511	2435
Fat_lfreq	2017	47.7612	2272
Fat_lfreq	2018	47.8079	2170
Fat_lfreq	2019	46.0798	2010
Fat_lfreq	2020	45.5598	1933.8	1777.19	2090.41
Fat_lfreq	2021	44.6415	1820.17	1626.61	2013.73
Fat_lfreq	2022	43.6447	1706.54	1474.95	1938.14
Fat_lfreq	2023	42.5589	1592.91	1322.65	1863.18
Fat_lfreq	2024	41.3715	1479.29	1169.96	1788.61
Fat_lfreq	2025	40.0675	1365.66	1017.01	1714.31
Multiplier	2014	1.06007	54
Multiplier	2015	1.21857	63
Multiplier	2016	1.30512	66
Multiplier	2017	1.15619	55
Multiplier	2018	1.07953	49
Multiplier	2019	0.939936	41
Multiplier	2020	1.00993	42.8667	23.7668	61.9665
Multiplier	2021	0.96866	39.4952	15.8895	63.1009
Multiplier	2022	0.923865	36.1238	7.87916	64.3685
Multiplier	2023	0.875066	32.7524	0	65.7129
Multiplier	2024	0.821703	29.381	0	67.1055
Multiplier	2025	0.763103	26.0095	0	68.53
Nucleus	2014	0.137417	7
Nucleus	2015	0.154739	8
Nucleus	2016	0.158197	8
Nucleus	2017	0.189195	9
Nucleus	2018	0.220313	10
Nucleus	2019	0.229253	10
Nucleus	2020	0.256016	10.8667	10.0301	11.7033
Nucleus	2021	0.281932	11.4952	10.4613	12.5292
Nucleus	2022	0.310066	12.1238	10.8867	13.361
Nucleus	2023	0.340713	12.7524	11.3087	14.1961
Nucleus	2024	0.374228	13.381	11.7286	15.0333
Nucleus	2025	0.41103	14.0095	12.1471	15.872
Ring_farr	2014	4.22065	215
Ring_farr	2015	4.58414	237
Ring_farr	2016	4.70635	238
Ring_farr	2017	5.42359	258
Ring_farr	2018	5.44173	247
Ring_farr	2019	6.48785	283
Ring_farr	2020	6.72237	285.333	258.026	312.641
Ring_farr	2021	7.27138	296.476	262.726	330.226
Ring_farr	2022	7.86734	307.619	267.237	348.001
Ring_farr	2023	8.51656	318.762	271.637	365.887
Ring_farr	2024	9.22651	329.905	275.969	383.841
Ring_farr	2025	10.0061	341.048	280.255	401.84
Ring_ins	2014	0.687083	35
Ring_ins	2015	0.638298	33
Ring_ins	2016	0.69211	35
Ring_ins	2017	0.903931	43
Ring_ins	2018	0.991408	45
Ring_ins	2019	1.07749	47
Ring_ins	2020	1.17956	50.0667	43.3739	56.7595
Ring_ins	2021	1.30081	53.0381	44.7664	61.3098
Ring_ins	2022	1.43244	56.0095	46.1123	65.9067
Ring_ins	2023	1.57583	58.981	47.4313	70.5307
Ring_ins	2024	1.73263	61.9524	48.7333	75.1714
Ring_ins	2025	1.90482	64.9238	50.0242	79.8234
