# Supplementary material for: Evolution of the Swiss pork production systems and logistics: the impact on infectious disease resilience
Source: Sci Rep. 2025 Mar 6;15:7842. doi: 10.1038/s41598-025-92011-x (PMC11885825; doi:10.1038/s41598-025-92011-x)
Supplement: Supplementary file 4 — Supplementary Material 4 [file 41598_2025_92011_MOESM4_ESM.xlsx]

## Sheet: Model predictors
Predictor name	Predictor type	Predictor description	Dataset of origin
durch_tiere_x	numeric	16 variables providing the number of animals present on farm by animal category. x = a number between 1 and 16. Each number corresponds to a different animal category present on farm. Animal categories: lactating breeding sow, adult breeding sow, boar, weaned piglet, weaning piglet, replacement sow or finisher pig, beef, poultry, equid, sheep, goat, rabbit, other poultry, hobby animal, other fora…	AGIS
ln_ha	numeric	A farm's hectares of farming land	AGIS
Animal	categorical	Which animal species are present on farm: cattle, sheep, pig, goat, camelid, game, equid, bee, fish, poultry	TVD
EnterpriseType	categorical	Type of enterprise: all-year husbandry, cooperation husbandry, enterprise husbandry, non-commercial, production husbandry, slaughter enterprise, summering husbandry	TVD
N_Pigs	numeric	Number of pigs on the transport	TVD
Notif_Type	categorical	Which kind of transport: farm-to-farm or farm-to-slaughterhouse	TVD

## Sheet: Accuracies and F1-Scores
Type of transport	Available data	Model accuracy	Model F1-Score	Part of TVD * (%)
Farm-to-farm	TVD, AGIS	0.9943	0.9958	25.7
Farm-to-farm	TVD, AGIS only for sending farm	0.982	0.9377	1.8
Farm-to-farm	TVD, AGIS only for receiving farm	0.9916	0.9873	0.8
Farm-to-farm	TVD	0.9434	0.8346	0.3
Farm-to-slaughterhouse	TVD, AGIS	0.992	0.9556	64.8
Farm-to-slaughterhouse	TVD	0.9696	0.8509	6.6
Overall performance of the models weighed by part of TVD		0.9907	0.9586	1
* Proportions of TVD data predicted by each model.
